# Supplementary material for: Finding Novel Molecular Connections between Developmental Processes and Disease
Source: PLoS Comput Biol. 2014 May 29;10(5):e1003578. doi: 10.1371/journal.pcbi.1003578 (PMC4038461; doi:10.1371/journal.pcbi.1003578)
Supplement: Table S2 — The 9 query gene sets and their sizes. (XLSX) [file pcbi.1003578.s002.xlsx]

## Sheet: Sheet1
Table S2. Nine developmental gene sets, downloaded form DFLAT on November, 2013
Gene set	Number of genes	Gene list
Blood vessel development	333	NOTCH2, CRKL, PDGFRB, NRCAM, TBX20, CDX2, CD34, CDX4, DHCR7, AKT1, PTK2B, MKL2, TNNI3, AGT, EGF, PDGFB, CAV1, PECAM1, SGPL1, FOXH1, PPP3R1, SRPK2, SRF, RBPJ, GPR124, ADRA2B, KLF5, ATPIF1, SPHK2, SIX1, FOXF1, EDN1, PLXND1, THY1, CUL7, CDH5, ADM2, ROBO4, SFRP2, DDIT3, SHC1, SLIT2, PRRX2, RAMP1, CHM, RAMP2, ANGPT2, PKNOX1, LRP1, MED1, T, GATA6, SEMA3E, CXCL12, FGFR2, GBX2, FGFR1, HPSE, SMO, BMP4, VE…
Bone development	106	CDX1, CTC1, SULF2, GLG1, SEMA4D, RARA, RARB, RARG, DYM, RYR1, SETDB1, NPR2, PRPSAP2, SPNS2, SP5, SHOX2, T, FGFR2, FGFR3, GH1, BMP6, BMP4, BMP2, WHSC1, RUNX2, FREM1, MATN1, EVC, CARM1, FAM73B, IMPAD1, SKI, PLXNB1, ASXL1, AMER1, THBS3, THBS1, CYP26B1, DLX5, NPPC, IGF1, HOXB4, INSIG2, FGF8, RHOA, FGF4, CSGALNACT1, PEX7, GNAS, DDR2, LRRC17, HOXD11, MEF2C, PTGER4, MEF2D, PAX1, NAB1, NAB2, ACP5, SMAD9,…
Brain development	430	PGAP1, SLC6A3, UBE3A, RYK, HSPA5, ANP32B, SEMA4C, LHX1, LHX2, SDF4, LHX5, LHX6, EN1, LHX8, NAPA, GRIN1, KDM2B, C2CD3, LRP2, IGF1R, SLITRK5, NEUROG2, LRP6, CXCL12, GATA2, CEP290, PTEN, NPY, WNT1, AK7, SERPINE2, APOD, GSX2, GSX1, CX3CR1, ZIC5, ZIC2, NF1, ZIC1, FOXJ1, DPCD, HOXB2, HOXB3, HOXB1, LHX3, TYRO3, ZEB2, PTF1A, NOG, CBS, HES1, HES3, ATXN2, HES5, FOXC1, MYH10, GHRH, SMAD9, SMAD1, PRKDC, SMO,…
Heart development	379	CRKL, CPE, PCSK5, PPP3R1, MIB1, TAZ, IRX4, C2CD3, SFRP2, DAND5, STK3, SMARCD3, GATA6, GATA4, GATA3, ADRA1A, UBE4B, ADRA1B, WHSC1, AHR, PTEN, CSRP3, ITGA4, MYO18B, COL3A1, SOX18, TNNT2, SOX11, SOX17, TTN, NF1, ALPK3, PDLIM3, SENP2, DSP, VEGFA, VEGFB, CBY1, XIRP2, RPS6KA2, MB, SLC22A5, HES1, CFC1, CRIP1, FOXC2, FOXC1, MYH10, MYH11, SMAD7, SMAD1, SMAD2, PRKDC, NPHP3, COL2A1, TSC1, NDUFV2, NCOA6, NED…
Kidney development	164	PCSK9, PDGFRB, CD34, PCSK5, PODXL, AGT, ADIPOQ, HNF1B, SGPL1, ADAMTS1, SIX4, SIX1, SIX2, TSC1, SLC12A1, MAGI2, CTSH, WT1, STRA6, CD24, KLHL3, PROM1, GATA3, BMP7, BMP6, BMP4, VEGFA, HYAL2, ROBO2, CEP290, AHR, APC, WFS1, WNT7B, ACTA2, LGR4, KIF26B, SCHIP1, VANGL2, LAMB2, LRRK2, AMER1, EGR1, INVS, SMO, NID1, RRM2B, NF1, ANGPT2, ANGPT1, GDF11, FOXJ1, LHX1, TSHZ3, MPV17, HOXC11, CUX1, COL4A4, COL4A3, …
Liver development	65	RPGRIP1L, PCSK9, PRKCSH, NODAL, ONECUT1, PDX1, JARID2, CCDC40, NPHP3, GATA6, HHEX, FOXM1, UPF2, DNAAF1, RB1CC1, WNT4, SMARCA4, ACADM, TAF10, CEBPA, RUNX1, CEBPG, JUN, ARF6, MKL2, HNF1B, HNF1A, LSR, ATG7, KLF1, ONECUT2, CITED2, RELA, ZIC3, TGFBR3, CCDC39, SOD2, NF1, SP1, SP3, MAN2A1, SMAD3, MEG3, ADA, HGF, SEC63, PROX1, ICMT, E2F7, ARID5B, HLX, PKD2, PKD1, SOX9, PTCD2, NOTCH1, E2F8, AHR, MET, MED1…
Lung development	150	SFTPD, ERRFI1, LIF, PPP3R1, ZFPM2, DHCR7, NKX2-8, CHI3L1, NKX2-1, FGFR4, ADAMTS2, RXFP1, FOXF1, LIPA, SP1, SP3, CREB1, MEG3, GATA6, GATA4, SAV1, FGFR2, FGFR3, MAN1A2, FGFR1, RSPO2, BMP4, SPRY2, PTGES3, PKDCC, FOXA1, FOXA2, BMPR2, HHIP, FOXP2, FOXP1, DPPA2, DPPA4, CRH, ATP7A, MYCN, SOX11, TIMELESS, CTGF, PDPN, ZIC3, TNS3, TGFBR2, FOXJ1, IGF1, TSHZ3, MAN2A1, CUX1, VEGFA, DAG1, FGF9, FGF8, FGF7, FGF…
Nerve development	54	DMD, TMEM126A, ISL1, UNC13A, ILK, SIX1, AFG3L2, NGFR, NPTX1, GABRA5, SULF2, BDNF, KCNA2, SERPINE2, PHOX2B, CHD7, EGR2, MNX1, CHRNB2, NTRK1, SULF1, NRP1, GLI3, NAV2, CITED2, NRTN, EPHB2, ERBB3, EPHB1, HOXB2, HOXB3, HOXB1, PRKCG, HOXD3, POU4F1, POU4F3, SALL1, DAG1, PAX2, PHOX2A, GABRB2, GABRB3, FGFR3, UNC13B, DICER1, TFAP2A, TBX1, HOXA3, HOXA1, RPL24, HES1, NTF3, HES3, SLC1A3
Skin development	55	ERRFI1, OVOL1, ERCC2, BCL11B, CTNNB1, SHH, NGFR, CDSN, COL3A1, KRT9, ATP7A, DACT2, TCF15, ADAMTS2, RYR1, PSEN2, PSEN1, JUP, ABCB6, PDGFA, SLITRK5, FRAS1, TP63, ATP8A2, ASPRV1, DSP, COL5A2, LTB, COL5A1, SOX21, SUFU, GPR89B, SLC27A4, SRF, DHCR24, DBI, ABCA12, EDA, IRF6, KRTAP21-1, GNAS, PTGES3, PKD1, AARS, TCF7L1, TCF7L2, SFN, TFAP2A, COL1A2, COL1A1, PTCH2, APC, WNT7A, TFAP2C, WNT10A
